# Supplementary material for: Effects of Blood Transfusion on Exercise Capacity in Thalassemia Major Patients
Source: PLoS One. 2015 May 26;10(5):e0127553. doi: 10.1371/journal.pone.0127553 (PMC4444349; doi:10.1371/journal.pone.0127553)
Supplement: S1 Dataset — (XLS) [file pone.0127553.s001.xls]

## Sheet: Dataset
Patient ID	Age	Gender	Weight	Height	BMI	LVEDV	LVESV	EF%	TAPSE	E/A	E/E'	HB pre	HRb pre	HR AT pre	HR max pre	RER max pre	VO2AT pre	VO2AT/kg pre	VO2max pre	VO2max% pre	VO2max/kg pre	WR pre	WRAT pre	Pulse max pre	Pulse AT pre	VCO2max pre	VCO2AT pre	VtAT pre	Vt max pre	RRAT pre	RR max pre	VEAT pre	VE max pre	VO2/work pre	VE/VCO2 pre			LVEDV post	LVESV post	EF % post	HB post	HRb post	HR AT post	HR max post	RER max post	VO2AT post	VO2AT/kg post	VO2max post	VO2max% post
ID1	41	F	55	165	20.2	53	37	58	26	>1	6.5	10.7	90	128	147	0.96	0.728	14	1.156	55	22.2	61	40	7.6	6.1	1.114	0.666	0.946	1.177	23	26	21.3	30.7	10	28			53	37	70	12.1	79	119	145	1.01	0.786	14.3	1.157	56
ID2	44	M	70	168	24.8	93	44	59	20	<1	6.5	10.2	72	98	154	1.08	0.912	13	1.507	57	21.5	115	60	10.2	9.8	1.625	0.815	1.115	1.182	20	33	21.7	39.1	11	32			83	40	52	11.7	77	105	155	1.04	1.141	16.3	1.786	67
ID3	25	F	63	156	23.14	66	22	60	18	>1	6.8	11.1	103	130	169	1.1	0.902	14.3	1.501	67	23.8	95	50	8.9	6.7	1.667	0.776	0.878	1.307	23	32	20.6	41.7	10.2	21.6			63	24	62	13.1	83	120	162	1.09	0.879	14	1.506	68
ID4	20	M	56	167	20.08	107	43	59	22	>1	6	11.2	88	123	166	1.06	1.175	21	1.913	53	34.2	128	66	10.7	10.8	2.038	1.059	1.016	1.793	28	28	28.6	49.5	11.5	21.4			76	33	57	13.3	92	118	159	1.08	1.173	20.9	1.977	56
ID5	28	F	63	158	25.24	102	47	65	23	>1	6	10.5	94	106	146	1.1	0.876	13.9	1.57	70	24.9	95	52	10.3	9	1.746	0.717	0.897	1.464	24	26	22.6	37.5	9.3	16.8			88	39	56	12.4	75	102	147	1.11	0.886	14.1	1.64	71
ID6	34	F	62	155	25.81	68	22	60	24	>1	5	10.3	108	145	168	1.06	0.894	14.4	1.206	57	19.4	74	46	7.2	6.2	1.218	0.834	0.987	1.136	24	28	22.8	31.8	10.9	21.8			96	36	63	11.9	87	127	150	1.05	0.91	14.7	1.01	44
ID7	31	M	59	165	21.67	83	44	56	24	>1	6	10.6	72	128	160	1.13	1.358	19.7	1.851	58	26.8	126	90	13.3	10.5	2.061	1.334	1.5	1.88	21	27	31.7	50.6	11	21			85	40	53	12.4	77	130	161	1.04	1.383	23.4	1.92	60
ID8	46	F	50	167	17.93	78	33	57	18	>1	7	8.1	86	138	153	1.1	0.807	16.1	1.082	53	21.6	73	47	7.2	6.1	1.2	0.733	1.305	1.603	16	20	20.6	31	9	20			65	35	56	8.9	92	129	144	1.12	0.839	16.8	1.144	58
ID9	39	M	74	180	22.84	80	35	61	22	>1	5	9.7	82	140	153	1.03	1.762	23.8	1.987	68	26.9	147	124	12.9	13.5	1.971	1.631	2.568	2.596	15	18	37.2	45.6	10.3	21			111	35	68	10.7	65	138	165	1.08	1.727	23.3	2.969	92
ID10	32	F	70	170	24.22	114	55	68	18	>1	6	9.7	88	142	167	1.13	0.904	12.9	1.152	51	16.5	86	61	7.2	6.2	1.298	0.826	1.237	1.405	16	23	19.9	32.3	11	19			96	52	59	10.9	88	149	178	1.09	0.936	13.8	1.403	69
ID11	34	M	48	148	21.91	51	16	62	20	>1	4	11	81	122	160	0.83	1.107	23.1	1.387	45	28.9	87	57	8.8	8.9	1.52	1.132	0.684	0.867	51	54	34.7	46.4	11	27			46	20	57	11.8	77	113	170	1.26	1.07	22.3	1.585	50
ID12	33	F	83	162	31.63	84	29	66	24	1	4	11.5	95	121	158	1.01	0.941	11.3	1.535	71	18.5	88	48	9.8	8	1.565	0.825	0.841	1.169	32	44	26.6	51	11.3	28.3			60	21	65	13	86	133	161	1.01	1.296	15.5	1.605	73
ID13	29	M	65	172	21.97	83	28	66	22	<1	5	9.6	102	140	178	1.14	0.996	15.3	1.527	46	23.5	91	57	7.8	7.7	1.717	0.814	1.172	1.487	21	32	23.9	46.2	12.6	22.9			144	64	56	11	80	145	177	1.08	1.199	18.5	1.577	49
ID14	30	M	35	152	15.15	50	20	57	18	>1	6	11	92	127	180	1.18	0.822	23.5	1.219	37	34.8	80	38	6.6	5.4	1.443	0.887	1.093	1.156	26	39	26.6	45.4	9	27.5			57	24	58	13.6	80	140	170	1.22	1.051	30	1.317	51
ID15	24	M	55	160	21.48	53	25	59	18	>1	7	11.7	91	140	186	1.16	0.897	15.5	1.249	36	21.5	91	48	7.7	6.6	1.458	0.871	1.064	1.262	24	37	25.7	46.6	10.8	26			51	21	59	13.4	82	130	184	1.06	0.843	15.3	1.399	40
ID16	33	M	61	161	23.53	84	35	60	23	>1	5	11.1	85	132	161	1.11	0.867	14.2	1.666	52	27.3	107	55	10.1	6.5	1.862	0.872	1.072	1.741	19	30	20.5	52	10.8	24			77	31	60	13.7	88	128	158	1.18	0.908	14.9	1.811	57
ID17	42	F	66	154	27.83	65	17	63	18	>1	6	10.2	85	120	133	0.88	0.5	7.6	0.644	21	9.8	41	21	5.6	4.7	0.566	0.366	0.544	1.71	21	27	11.7	16.2	7	24			67	28	58	12.9	97	100	108	1.1	0.515	9.4	0.906	39
ID18	39	M	86	165	31.59	78	36	57	18	>1	5	10.5	80	105	128	1.04	0.934	10.9	1.193	42	13.9	57	28	9.6	8.3	1.242	0.838	1.025	1.381	24	27	24.1	34.9	11	24			88	44	50	12	78	101	110	1.04	0.9	11.1	1.118	38
[truncated: 15 more columns]

## Sheet: Legend
Pre	Before blood transfusion
Post	After blood transfusion
Age	(Years)
Gender	M=males, F=females
Weight	(Kg)
Height	(cm)
BMI	Body mass index (Kg/m2)
LVEDV	Left ventricular end diastolic volume (ml)
LVESV	Left ventricular end systolic volume (ml)
EF	Ejection fraction (%)
TAPSE	Tricuspid annular plane systolic excursion (cm)
E/A
E/E'
HB	Hemoglobin (g/dl)
HRb	Heart rate (beat/min)
HR AT	Heart rate at anaerobic threshold (beat/min)
HR max	Heart rate at peak exercise (beat/min)
RER	Respiratory exchange ratio
VO2AT	VO2 at anaerobic threshold (l)
VO2AT/kg	VO2 at anaerobic threshold (l/kg)
VO2max	VO2 at peak exercise (l/min)
VO2max%	VO2 at peak exercise (% of predicted)
VO2max/kg	VO2 at peak exercise (l/min/kg)
WR	Workload at peak exercise (watt)
WRAT	Workload at anaerobic threshold (watt)
Pulse max	O2 pulse at peak exercise (ml/beat)
Pulse AT	O2 pulse at anaerobic threshold (ml/beat)
VCO2max	carbon dioxide production at peak exercise (l)
VCO2AT	carbon dioxide production at anaerobic threshold (l)
RRAT	Respiratory rate at anaerobic threshold (beat/min)
RR max	Respiratory rate at peak exercise (beat/min)
VEAT	Ventilation at anaerobic threshold (l/min)
VE max	Ventilation at peak exercise (l/min)
VO2/work	(ml/min/watt)
VE/VCO2	Ventilatory efficiency slope
